# Supplementary material for: Uncovering the Potential Somatic Angiotensin-Converting Enzyme (sACE) Inhibitory Capacity of Peptides from Acheta domesticus: Insights from In Vitro Gastrointestinal Digestion
Source: Foods. 2024 Oct 29;13(21):3462. doi: 10.3390/foods13213462 (PMC11544891; doi:10.3390/foods13213462)
Supplement: Supplementary file 1 [file foods-13-03462-s001.zip]

Archive with 1 entries (1 files):
- foods-3248590-supplementary.pdf
